# Supplementary material for: Wheat Landrace Genome Diversity
Source: Genetics. 2017 Feb 16;205(4):1657–76. doi: 10.1534/genetics.116.194688 (PMC5378120; doi:10.1534/genetics.116.194688)
Supplement: Supplementary file 2 [file 1657FileS2.xlsx]

## Sheet: wisp landrace consensus map
Marker id	Chromosome	Position
BS00022701	1A	0
BS00026453	1A	0
BS00022285	1A	0
BS00022506	1A	0
BS00023130	1A	0
BS00004382	1A	0
BS00010267	1A	0
BS00012072	1A	0
BS00010128	1A	0
BS00012209	1A	0
BS00064205	1A	0
BS00010039	1A	0
BS00012226	1A	0
BS00022677	1A	0
BS00033749	1A	0
BS00056550	1A	0
BS00022934	1A	1.3
BS00062783	1A	3.5
BS00078982	1A	9
BS00105601	1A	9.5
BS00009926	1A	11
BS00009885	1A	11
BS00010486	1A	13.3
BS00022426	1A	15
BS00064197	1A	15.8
BS00003851	1A	18.1
BS00022870	1A	18.9
BS00021779	1A	19.1
BS00102492	1A	20.1
BS00048118	1A	20.1
BS00021895	1A	20.1
BS00010416	1A	20.1
BS00011286	1A	20.1
BS00021730	1A	20.1
BS00014906	1A	20.1
BS00093150	1A	20.1
BS00044052	1A	20.7
BS00010595	1A	20.7
BS00011128	1A	20.7
BS00076668	1A	21.3
BS00010004	1A	21.3
BS00077978	1A	21.3
BS00035720	1A	21.3
BS00101116	1A	21.3
BS00072686	1A	21.3
BS00084428	1A	21.3
BS00021661	1A	21.3
BS00011864	1A	21.3
BS00021777	1A	21.3
BS00009444	1A	21.3
BS00048887	1A	21.3
BS00003758	1A	21.3
BS00022207	1A	21.6
BS00022591	1A	21.6
BS00022275	1A	22
BS00022201	1A	22
BS00022216	1A	22
BS00022217	1A	22
BS00023176	1A	22
BS00023201	1A	22
BS00022439	1A	22
BS00022361	1A	22
BS00022458	1A	22
BS00023065	1A	22
BS00023141	1A	22
BS00022885	1A	22
BS00022132	1A	22
BS00022130	1A	22
BS00022149	1A	22
BS00022156	1A	22
BS00022144	1A	22
BS00022685	1A	22.5
BS00016654	1A	23.2
BS00040968	1A	23.3
BS00013036	1A	23.3
BS00022286	1A	26.5
BS00023126	1A	26.5
BS00028560	1A	27
BS00000853	1A	28.1
BS00089894	1A	29.2
BS00021864	1A	29.2
BS00077433	1A	29.2
BS00010187	1A	29.2
BS00003656	1A	29.8
BS00003829	1A	29.8
BS00003743	1A	29.8
BS00033262	1A	30.7
BS00022220	1A	31.4
BS00022172	1A	32.2
BS00022432	1A	32.6
BS00022158	1A	32.6
BS00022626	1A	32.6
BS00022173	1A	34.4
BS00022788	1A	35.5
BS00105265	1A	37.7
BS00009808	1A	39.9
BS00021764	1A	39.9
IS00017529	1A	40.6
BS00022396	1A	41.4
BS00047753	1A	41.4
BS00009459	1A	41.4
BS00022061	1A	41.5
BS00009104	1A	42.1
BS00022239	1A	42.1
BS00012042	1A	42.1
BS00021758	1A	42.1
BS00021759	1A	42.1
BS00077900	1A	42.1
BS00060341	1A	43
BS00078085	1A	43.6
BS00022848	1A	45
BS00003863	1A	46.5
BS00022351	1A	46.8
BS00022356	1A	48.4
BS00021797	1A	48.4
BS00021798	1A	48.4
BS00021778	1A	49.1
BS00023203	1A	49.7
BS00110877	1A	51
BS00021771	1A	52.1
BS00023053	1A	57.5
BS00023114	1A	57.5
BS00022824	1A	57.9
BS00034935	1A	59
BS00024313	1A	59
BS00022105	1A	59.7
BS00021990	1A	59.9
BS00084986	1A	61.6
BS00023116	1A	63
BS00022066	1A	63
BS00022519	1A	64.7
BS00023182	1A	64.9
BS00022514	1A	64.9
BS00091801	1A	65.6
BS00067741	1A	65.6
BS00093970	1A	65.6
BS00075270	1A	65.6
BS00070951	1A	65.6
IS00025040	1A	66.3
BS00096930	1A	72.2
BS00040659	1A	92.6
BS00022797	1A	97.4
BS00022101	1B	0
BS00022973	1B	0
BS00022874	1B	0
BS00023102	1B	0
BS00010868	1B	0
BS00001634	1B	0
BS00010791	1B	0
BS00076192	1B	0
BS00071160	1B	0
BS00030767	1B	0
BS00030768	1B	0
BS00023177	1B	0.6
BS00080214	1B	0.6
BS00022650	1B	0.6
BS00010106	1B	0.6
BS00022564	1B	0.8
BS00003917	1B	1.3
BS00011961	1B	1.9
BS00004382	1B	1.9
BS00011608	1B	1.9
BS00082143	1B	3.3
BS00011695	1B	3.3
BS00022935	1B	3.3
BS00022693	1B	3.3
IS00035181	1B	7.7
BS00066040	1B	7.7
BS00050457	1B	7.7
BS00022504	1B	9.7
BS00022102	1B	9.9
BS00022354	1B	9.9
BS00022702	1B	11.6
barc8	1B	11.9
BS00011641	1B	11.9
IS00067888	1B	11.9
BS00014413	1B	16.3
BS00010486	1B	16.7
BS00003619	1B	17.7
BS00003839	1B	18.4
BS00003646	1B	19.1
BS00009381	1B	19.1
BS00022255	1B	19.6
BS00022319	1B	19.7
BS00022135	1B	19.7
BS00022388	1B	19.7
BS00022281	1B	19.9
BS00022916	1B	19.9
BS00067290	1B	19.9
BS00022645	1B	20.3
BS00022783	1B	20.3
BS00093740	1B	20.3
BS00099829	1B	20.3
BS00022822	1B	20.3
BS00021995	1B	20.3
gwm11	1B	20.3
BS00023044	1B	20.5
BS00023209	1B	20.7
BS00022749	1B	20.7
BS00023122	1B	20.7
BS00022303	1B	20.7
BS00009952	1B	20.8
BS00010246	1B	21.2
BS00010760	1B	21.4
BS00011450	1B	22.1
BS00011104	1B	22.1
BS00010352	1B	22.1
BS00009502	1B	22.1
BS00011468	1B	22.1
BS00011463	1B	23.2
BS00009983	1B	23.2
BS00022625	1B	23.6
BS00010428	1B	23.9
BS00009731	1B	24
BS00022670	1B	24.2
BS00022104	1B	24.3
BS00088761	1B	24.3
BS00080822	1B	24.3
BS00022632	1B	24.5
BS00015200	1B	24.6
BS00000496	1B	24.9
BS00022490	1B	25.2
BS00073094	1B	25.6
BS00038929	1B	25.6
BS00022375	1B	25.6
BS00021947	1B	25.6
BS00067726	1B	25.6
BS00022888	1B	25.6
BS00021946	1B	25.6
BS00023162	1B	25.6
BS00022247	1B	25.6
BS00022536	1B	25.6
BS00022581	1B	25.6
BS00022616	1B	25.6
BS00076696	1B	25.6
BS00067434	1B	25.6
BS00110148	1B	25.6
BS00060270	1B	25.6
BS00047907	1B	25.6
BS00063113	1B	25.6
BS00078997	1B	25.6
BS00029344	1B	25.6
BS00031831	1B	25.6
BS00029345	1B	25.6
BS00110149	1B	25.6
BS00070139	1B	25.6
BS00075663	1B	25.6
BS00017597	1B	25.6
BS00011324	1B	25.6
BS00011712	1B	25.6
BS00071083	1B	25.6
BS00022089	1B	25.9
BS00110480	1B	26.2
BS00033681	1B	26.2
BS00078228	1B	26.2
BS00069722	1B	26.2
BS00003634	1B	26.3
BS00010253	1B	26.3
BS00009488	1B	26.3
BS00011008	1B	26.3
BS00003677	1B	26.3
BS00077329	1B	26.8
BS00085359	1B	26.8
BS00096157	1B	26.9
BS00041355	1B	26.9
BS00095568	1B	26.9
BS00009945	1B	26.9
BS00010735	1B	26.9
BS00099275	1B	26.9
BS00070400	1B	26.9
BS00001224	1B	26.9
BS00003567	1B	26.9
BS00021711	1B	26.9
BS00034925	1B	26.9
BS00022508	1B	27.3
BS00072982	1B	27.5
BS00022639	1B	27.6
BS00023142	1B	27.7
BS00023113	1B	27.7
BS00022920	1B	27.9
BS00076991	1B	28.3
BS00022093	1B	28.8
BS00010779	1B	29.2
BS00010130	1B	29.2
BS00010475	1B	29.5
BS00010399	1B	29.5
BS00011423	1B	29.9
BS00011841	1B	29.9
BS00011973	1B	29.9
BS00003934	1B	29.9
BS00067514	1B	30.3
BS00022778	1B	30.3
BS00022883	1B	30.3
BS00012021	1B	30.7
BS00010157	1B	31.2
BS00021710	1B	31.2
BS00010536	1B	31.2
BS00010625	1B	31.2
BS00011274	1B	31.2
BS00072457	1B	34.6
BS00003743	1B	34.6
BS00077232	1B	34.6
BS00045239	1B	34.6
BS00013948	1B	36.1
BS00009324	1B	36.9
BS00012502	1B	36.9
BS00010436	1B	36.9
BS00011934	1B	36.9
BS00012029	1B	36.9
BS00042242	1B	37.6
BS00023148	1B	37.6
BS00022392	1B	37.9
BS00022725	1B	37.9
BS00110278	1B	38.3
BS00022775	1B	38.7
BS00022567	1B	39.1
BS00108257	1B	40.7
BS00022851	1B	41.2
BS00022577	1B	41.2
BS00021680	1B	41.7
BS00074911	1B	42.7
BS00021941	1B	44.7
BS00002250	1B	44.7
BS00022249	1B	44.7
BS00022251	1B	44.7
BS00022411	1B	47
gwm268	1B	47.2
BS00039135	1B	48
BS00022539	1B	48.4
BS00065108	1B	48.9
BS00032076	1B	55.3
BS00021876	1B	56.2
BS00004129	1B	56.2
BS00010392	1B	56.2
BS00022609	1B	57.8
BS00023194	1B	57.8
BS00070285	1B	60.9
BS00035268	1B	62.3
BS00066864	1B	63.1
BS00009909	1B	63.1
BS00012012	1B	65.7
BS00023173	1B	66.7
BS00045568	1B	67.3
BS00075130	1B	67.3
BS00032039	1B	67.3
BS00011670	1B	68.6
BS00032037	1B	69.6
BS00071895	1B	71
BS00022342	1B	74.2
BS00078414	1B	74.4
BS00009709	1B	76.3
BS00010610	1B	76.3
BS00032697	1B	81
BS00023105	1B	85.4
BS00084985	1B	85.9
BS00022398	1B	86.4
BS00103710	1B	88.4
BS00064840	1B	88.4
BS00022784	1B	88.7
BS00107837	1B	89.1
BS00063302	1B	89.1
BS00042081	1B	89.1
BS00110080	1B	89.1
BS00060686	1B	89.1
BS00022654	1B	89.7
BS00011811	1B	92
BS00010713	1B	93.3
BS00001128	1B	95.9
IS00028950	1B	100
IS00069628	1D	0
BS00048791	1D	0
BS00092890	1D	0
BS00022323	1D	0
BS00077039	1D	0
BS00090490	1D	0
BS00009821	1D	0
IS00051581	1D	0.3
IS00002175	1D	0.3
IS00015756	1D	1.5
barc229-1	1D	1.5
BS00011451	1D	1.5
IS00003829	1D	1.5
BS00055738	1D	3.6
IS00007425	1D	8.7
BS00055737	1D	9.9
BS00003751	1D	9.9
IS00007694	1D	12.8
BS00023049	1D	16.4
BS00082223	1D	16.4
BS00010661	1D	16.5
BS00021819	1D	16.5
BS00103876	1D	19.4
BS00009827	1D	21.6
BS00012936	1D	22.1
BS00018526	1D	22.3
BS00021863	1D	22.3
BS00044491	1D	24.2
BS00022595	1D	24.9
BS00022984	1D	24.9
BS00107250	1D	24.9
BS00079462	1D	24.9
BS00078897	1D	24.9
IS00011176	1D	24.9
IS00028008	1D	24.9
IS00028235	1D	25.5
IS00028807	1D	25.5
IS00029063	1D	25.5
IS00039420	1D	25.8
BS00022620	1D	27.9
IS00019210	1D	28.1
BS00060042	1D	28.2
BS00105568	1D	28.4
IS00005923	1D	28.4
IS00073293	1D	28.4
BS00002178	1D	28.4
IS00006430	1D	28.7
BS00034563	1D	28.9
BS00065478	1D	28.9
BS00063145	1D	29
BS00031658	1D	29
barc229.1	1D	29.4
BS00096547	1D	30.2
BS00094471	1D	30.2
IS00003828	1D	30.9
IS00035466	1D	30.9
IS00042619	1D	32.6
BS00051826	1D	33.2
IS00020531	1D	33.9
IS00041539	1D	33.9
IS00073380	1D	41.4
IS00073751	1D	43.7
BS00022334	1D	43.7
BS00082503	1D	43.7
BS00021702	1D	43.7
BS00074825	1D	43.7
BS00003687	1D	43.7
BS00075001	1D	43.7
BS00018250	1D	43.7
BS00011310	1D	43.7
BS00004282	1D	43.7
BS00014671	1D	43.7
BS00021690	1D	43.7
BS00003558	1D	43.7
IS00057511	1D	43.7
IS00071925	1D	44.2
BS00022623	1D	44.3
IS00070961	1D	44.3
IS00070962	1D	44.3
BS00063511	1D	44.3
IS00071408	1D	44.3
IS00029468	1D	44.3
BS00099705	1D	44.3
BS00022654	1D	44.3
IS00048085	1D	44.3
IS00052848	1D	44.3
BS00091462	1D	44.3
BS00010528	1D	44.4
BS00036558	1D	44.4
IS00001147	1D	44.4
BS00010807	1D	44.4
gdm111	1D	44.4
BS00009389	1D	44.4
BS00011041	1D	44.4
BS00009377	1D	44.4
BS00011292	1D	44.4
BS00010946	1D	44.4
BS00010498	1D	44.4
IS00028430	1D	45.6
BS00040568	1D	50.4
IS00001489	1D	62.4
BS00011947	1D	68.4
BS00011168	1D	68.4
BS00009375	1D	68.4
BS00000424	1D	68.4
BS00009625	1D	68.4
BS00010713	1D	68.4
BS00003725	1D	68.4
BS00022188	1D	72
IS00012163	1D	73.7
IS00017721	1D	76.5
BS00022777	2A	0
BS00022331	2A	0
BS00009933	2A	0
BS00006788	2A	0
BS00010624	2A	0
BS00011271	2A	0
BS00004385	2A	0
BS00003867	2A	0
BS00011101	2A	0
BS00003735	2A	0
BS00053661	2A	2.8
BS00003845	2A	2.8
BS00021691	2A	2.8
BS00011593	2A	2.8
BS00014736	2A	2.8
BS00079036	2A	5.8
BS00070798	2A	5.8
BS00022487	2A	12.2
BS00022332	2A	16.2
BS00009730	2A	16.3
BS00043416	2A	21.1
BS00009774	2A	24.1
BS00010409	2A	24.1
BS00010940	2A	24.1
BS00003759	2A	24.8
BS00010067	2A	26.1
BS00074787	2A	26.9
BS00106143	2A	29.9
BS00001108	2A	30.2
BS00011336	2A	30.6
BS00045900	2A	31.5
BS00011865	2A	32.3
BS00004407	2A	33.6
BS00022872	2A	36.4
BS00003898	2A	37.1
BS00011467	2A	37.1
BS00003779	2A	37.1
BS00003574	2A	37.1
BS00008805	2A	37.7
BS00059111	2A	37.7
BS00073315	2A	37.7
BS00077438	2A	37.7
BS00047843	2A	37.7
BS00097263	2A	37.7
BS00056232	2A	37.8
BS00077690	2A	37.9
BS00022979	2A	38.9
BS00039489	2A	39.1
BS00059607	2A	40.5
BS00012126	2A	40.9
BS00004004	2A	41
BS00020575	2A	41.4
BS00009915	2A	41.6
BS00022301	2A	42.3
BS00009667	2A	42.3
BS00010194	2A	42.3
BS00009588	2A	42.3
BS00003878	2A	42.3
BS00012040	2A	42.3
BS00011517	2A	42.3
BS00011045	2A	42.3
BS00021812	2A	42.3
BS00049643	2A	43.4
BS00049644	2A	43.4
BS00023157	2A	46
BS00022945	2A	46.2
BS00021767	2A	46.6
BS00022257	2A	51
BS00022260	2A	51.1
BS00022377	2A	51.1
BS00078489	2A	51.2
BS00022494	2A	51.2
BS00070005	2A	52.3
BS00039406	2A	52.3
BS00039407	2A	52.3
BS00091167	2A	55.6
BS00096882	2A	55.9
BS00010696	2A	57.8
BS00035883	2A	58
BS00023214	2A	58
BS00027847	2A	58.6
BS00019094	2A	60.5
BS00081630	2A	60.5
BS00022758	2A	60.5
BS00022587	2A	62.1
BS00079611	2A	65.3
BS00005235	2A	69.9
BS00022461	2A	70.1
BS00022456	2A	70.1
BS00024921	2A	72.2
BS00023048	2A	72.4
BS00022594	2A	72.4
BS00009817	2A	75
BS00057060	2A	75.5
BS00022265	2A	75.7
BS00022381	2A	76.4
BS00022813	2A	77.2
BS00023144	2A	78
BS00084881	2A	78.3
BS00011478	2A	79.1
BS00080917	2A	79.3
BS00022409	2A	79.5
BS00089310	2A	81.5
BS00011075	2A	81.8
BS00022995	2A	82.9
BS00004090	2A	83.9
BS00022446	2A	85.2
BS00053834	2A	85.3
BS00023202	2A	86.4
BS00022209	2A	87
BS00023083	2A	88.3
BS00102709	2A	88.7
BS00029098	2A	88.7
BS00022150	2A	88.7
BS00011169	2A	88.7
BS00010477	2A	88.7
BS00011392	2A	89.3
BS00011190	2A	89.3
BS00012066	2A	89.3
BS00010760	2A	89.3
BS00014087	2A	89.3
BS00011539	2A	89.4
BS00023075	2A	89.4
BS00107316	2A	89.4
BS00069105	2A	89.7
BS00067643	2A	91.5
BS00013738	2A	91.6
BS00022252	2A	94.8
BS00063368	2A	96.6
BS00022925	2A	99
BS00022467	2A	99
BS00022923	2A	99.2
BS00066273	2A	102.5
BS00009594	2A	106.2
BS00009637	2A	106.3
BS00019095	2A	107.8
BS00010685	2A	113.3
BS00090594	2B	0
BS00009771	2B	0
BS00063302	2B	0
BS00046538	2B	0
BS00064571	2B	0
BS00011990	2B	0
gwm539	2B	0
BS00023068	2B	0.7
BS00027693	2B	0.7
BS00084668	2B	0.7
BS00070900	2B	0.7
BS00072058	2B	1.3
BS00081871	2B	3.4
BS00009972	2B	3.4
BS00048803	2B	5.2
BS00022126	2B	5.2
BS00073542	2B	8
BS00003719	2B	10.7
BS00012209	2B	12
BS00009263	2B	12.7
BS00022493	2B	13
BS00063694	2B	13
BS00065040	2B	13.9
BS00023195	2B	14.7
BS00100939	2B	14.7
BS00076982	2B	21.1
BS00009848	2B	21.8
BS00009604	2B	21.8
BS00064155	2B	25.1
BS00009807	2B	28
BS00014974	2B	28
BS00010688	2B	28
BS00064156	2B	28
BS00022950	2B	28
BS00012078	2B	28
BS00022734	2B	31.4
BS00071995	2B	31.4
BS00038820	2B	33.3
BS00023097	2B	34.2
BS00042829	2B	35
BS00010055	2B	37.1
BS00026412	2B	40.2
BS00022422	2B	41
BS00022966	2B	41.7
BS00022651	2B	41.7
BS00074661	2B	42.3
BS00022873	2B	42.3
BS00067337	2B	42.3
BS00040635	2B	42.3
BS00022869	2B	42.3
BS00079213	2B	42.3
BS00038218	2B	42.3
BS00059315	2B	43.9
BS00022657	2B	44.6
BS00022940	2B	45.4
BS00021827	2B	46.2
BS00021826	2B	46.2
BS00021828	2B	46.2
BS00010442	2B	46.2
BS00010393	2B	46.2
BS00088573	2B	46.2
BS00089734	2B	46.8
BS00022417	2B	46.8
BS00011039	2B	47.6
BS00011187	2B	47.6
BS00041323	2B	47.6
BS00022944	2B	47.8
BS00034314	2B	47.8
BS00081757	2B	48.3
BS00022706	2B	49.1
BS00010916	2B	57.2
BS00004433	2B	57.2
BS00009962	2B	57.2
BS00064448	2B	59.5
BS00019285	2B	59.5
BS00003714	2B	59.5
BS00035335	2B	60.2
BS00023145	2B	60.7
BS00093992	2B	60.8
BS00022707	2B	60.9
BS00022314	2B	61.6
BS00074390	2B	62.2
BS00073233	2B	62.2
BS00070861	2B	62.4
BS00022091	2B	62.4
BS00022014	2B	62.4
BS00011315	2B	62.6
BS00011275	2B	62.6
BS00009442	2B	62.6
BS00012036	2B	62.6
BS00012071	2B	62.6
BS00064267	2B	62.6
BS00022010	2B	62.6
BS00022558	2B	62.6
BS00022712	2B	62.6
BS00022350	2B	62.7
BS00105409	2B	62.8
BS00010567	2B	62.8
BS00067413	2B	62.8
BS00075832	2B	62.8
BS00047890	2B	62.8
BS00041922	2B	62.8
BS00022819	2B	63.6
BS00022946	2B	63.8
BS00090234	2B	63.8
BS00073157	2B	63.8
BS00081013	2B	63.8
BS00009247	2B	64.5
BS00063729	2B	64.5
BS00046166	2B	64.5
BS00012103	2B	64.6
BS00022335	2B	65.2
BS00003788	2B	65.3
BS00023124	2B	65.4
BS00011630	2B	65.9
BS00011954	2B	66.6
BS00016650	2B	66.6
BS00011709	2B	66.7
BS00022868	2B	66.9
BS00023100	2B	66.9
BS00011737	2B	67.2
BS00022765	2B	67.2
BS00022781	2B	67.2
BS00064740	2B	67.2
BS00021713	2B	67.2
BS00009722	2B	67.2
BS00011430	2B	67.2
BS00022332	2B	67.2
BS00010523	2B	67.8
BS00022674	2B	67.9
BS00022112	2B	67.9
BS00047070	2B	67.9
BS00022421	2B	68.3
BS00022374	2B	70.4
BS00082970	2B	70.5
BS00022064	2B	71
BS00022497	2B	74.6
BS00010432	2B	75.7
BS00003585	2B	75.7
BS00046601	2B	79.5
BS00009519	2B	79.5
BS00009791	2B	79.5
BS00011301	2B	80.2
BS00009864	2B	80.9
BS00010361	2B	80.9
BS00003597	2B	80.9
BS00003589	2B	80.9
BS00003673	2B	80.9
BS00004405	2B	80.9
BS00010640	2B	80.9
BS00011047	2B	80.9
BS00011483	2B	82.3
BS00022222	2B	82.3
BS00022185	2B	90.5
BS00009460	2B	93.5
BS00022478	2B	94.7
BS00022919	2B	97.3
BS00010081	2B	98.9
BS00088516	2B	100.1
BS00022863	2B	101
BS00010729	2B	102
BS00011388	2B	105.5
BS00015938	2B	105.5
BS00009418	2B	105.5
BS00011078	2B	105.5
BS00011384	2B	105.5
BS00065302	2B	105.5
BS00010685	2B	107.9
BS00022331	2B	108.4
BS00070969	2B	109
BS00006788	2B	109
BS00010918	2B	113.2
BS00023099	2D	0
BS00108016	2D	0
BS00022957	2D	0
BS00111010	2D	0
BS00022305	2D	0
IS00025451	2D	0
BS00070426	2D	0
BS00059043	2D	0
IS00028066	2D	0
BS00063645	2D	0
IS00036933	2D	0
BS00023062	2D	0
IS00069140	2D	2
BS00067698	2D	2.2
BS00010637	2D	7.2
BS00022588	2D	8.7
cfd36	2D	9.2
BS00010492	2D	9.2
BS00003791	2D	9.2
BS00063632	2D	9.2
BS00095512	2D	9.2
BS00009976	2D	9.2
BS00022234	2D	10.7
gwm261	2D	11.5
BS00022730	2D	13.6
BS00043985	2D	13.6
BS00035934	2D	13.6
BS00097126	2D	13.6
BS00043986	2D	14
BS00009575	2D	14
BS00022900	2D	14.3
BS00093760	2D	17.8
BS00022276	2D	18.4
BS00064538	2D	23.8
BS00022210	2D	38.4
BS00003804	2D	40.7
BS00022976	2D	41.5
BS00022978	2D	41.5
BS00073229	2D	41.5
BS00081578	2D	41.5
IS00063452	2D	41.5
BS00067820	2D	41.5
BS00080749	2D	41.6
BS00062864	2D	42.1
BS00021888	2D	42.1
BS00014219	2D	42.1
BS00009606	2D	42.1
BS00069899	2D	42.1
BS00011740	2D	42.1
BS00010681	2D	42.1
BS00003660	2D	42.1
BS00011752	2D	42.1
BS00010514	2D	42.1
BS00095214	2D	42.1
BS00021923	2D	42.1
BS00010131	2D	42.1
BS00000002	2D	42.1
BS00011313	2D	42.1
IS00071324	2D	42.1
IS00004076	2D	42.1
BS00011865	2D	42.1
BS00003688	2D	42.1
BS00032252	2D	42.1
BS00010702	2D	42.1
BS00021852	2D	42.1
BS00022143	2D	42.1
IS00025178	2D	42.1
IS00029436	2D	42.3
IS00029462	2D	42.3
IS00038906	2D	42.3
BS00022679	2D	43
BS00044720	2D	43.8
IS00050340	2D	43.8
BS00010184	2D	43.9
BS00009673	2D	43.9
BS00021940	2D	44.1
BS00022019	2D	44.1
BS00082605	2D	44.6
BS00023211	2D	44.6
BS00021865	2D	44.6
BS00014647	2D	44.6
BS00009932	2D	44.6
BS00021823	2D	44.6
BS00039211	2D	44.6
BS00021912	2D	48.9
IS00070502	2D	50.1
BS00027456	2D	50.9
BS00021950	2D	57.3
BS00040318	2D	59.4
BS00034167	2D	59.4
BS00088516	2D	60.8
IS00023910	2D	74.6
BS00097307	2D	78.2
gwm539	2D	78.4
IS00071315	2D	80.2
BS00011990	2D	85.8
BS00011478	2D	98.9
BS00010361	2D	114.5
BS00021825	2D	114.5
BS00021826	2D	114.5
BS00021828	2D	114.5
BS00048491	3A	0
BS00066712	3A	0
BS00022985	3A	0
BS00061735	3A	0
BS00084357	3A	0
BS00049420	3A	0
BS00022746	3A	0
BS00000628	3A	0
BS00009805	3A	0
BS00100706	3A	0
BS00071422	3A	0.7
BS00023022	3A	0.7
BS00073063	3A	0.7
BS00025739	3A	12.4
BS00021976	3A	22.3
IS00037173	3A	23
BS00022016	3A	24.8
BS00022844	3A	25.7
BS00034334	3A	25.7
BS00032524	3A	25.7
BS00065467	3A	25.7
BS00022711	3A	25.7
gwm2-2	3A	25.7
gwm2-1	3A	25.7
BS00013997	3A	25.7
BS00003801	3A	25.7
BS00022259	3A	26.1
BS00022624	3A	26.1
BS00022029	3A	26.7
BS00010531	3A	29.1
BS00010204	3A	29.1
BS00040798	3A	29.3
BS00022881	3A	29.9
BS00003837	3A	30.5
BS00041121	3A	31.2
BS00022719	3A	31.2
BS00022379	3A	31.2
BS00011929	3A	31.4
BS00011170	3A	31.4
BS00021699	3A	31.4
BS00011158	3A	31.7
BS00022882	3A	31.8
BS00067189	3A	32
BS00010284	3A	32
BS00009357	3A	32
BS00011612	3A	32
BS00010854	3A	32
BS00011660	3A	32
BS00010295	3A	32
BS00022631	3A	32.6
BS00022629	3A	32.9
BS00022675	3A	32.9
BS00039925	3A	33.3
BS00036257	3A	33.5
BS00067190	3A	33.5
BS00078212	3A	33.5
BS00070870	3A	33.5
BS00070511	3A	33.5
BS00023026	3A	33.5
BS00022612	3A	33.5
BS00022083	3A	33.5
BS00022325	3A	33.5
BS00022691	3A	33.5
BS00011012	3A	34.8
BS00076631	3A	35.6
BS00031289	3A	35.6
BS00074617	3A	41.9
BS00022692	3A	43.5
wmc264	3A	44.8
BS00021909	3A	45.4
BS00022533	3A	46.9
BS00023087	3A	47.8
BS00057060	3A	47.8
BS00022752	3A	48.1
BS00049637	3A	48.1
BS00109700	3A	48.1
BS00019326	3A	48.5
BS00010414	3A	48.5
BS00003924	3A	48.5
BS00000646	3A	48.5
BS00010393	3A	48.5
BS00017988	3A	48.5
BS00070014	3A	48.8
BS00077756	3A	48.8
BS00039498	3A	48.8
BS00011280	3A	52.5
BS00011888	3A	52.5
BS00011171	3A	52.5
BS00011231	3A	52.5
BS00035364	3A	53.3
BS00088756	3A	53.3
BS00011812	3A	53.3
BS00020459	3A	54.1
BS00049977	3A	54.1
BS00022884	3A	59.8
BS00022459	3A	59.8
BS00022245	3A	59.8
BS00091887	3A	60.7
BS00110548	3A	65.3
BS00024548	3A	65.8
gwm155	3A	69.6
BS00022862	3A	74.1
BS00077819	3A	82.9
BS00022410	3A	84.1
BS00009649	3A	84.1
BS00022182	3A	84.4
BS00030652	3A	84.4
BS00075598	3A	85.1
BS00022915	3A	86.2
BS00023028	3A	88.3
BS00022419	3A	91.5
BS00076138	3A	91.5
BS00093889	3A	92.6
BS00022735	3A	93.1
BS00045083	3A	93.1
BS00022092	3A	93.5
BS00074926	3A	99.4
BS00022401	3A	115.4
BS00011532	3B	0
BS00003884	3B	0
BS00022803	3B	0
BS00022986	3B	0
BS00098166	3B	0
BS00022674	3B	0
BS00062676	3B	0
BS00021849	3B	0
BS00003774	3B	0
BS00011898	3B	1.8
BS00009671	3B	1.8
BS00100706	3B	2
BS00023186	3B	2.1
BS00079522	3B	3.8
BS00012316	3B	5.1
BS00064956	3B	6.1
gwm389	3B	8.5
BS00022154	3B	8.5
BS00022387	3B	8.5
BS00009440	3B	8.5
BS00010945	3B	8.5
BS00022622	3B	8.5
BS00001335	3B	9.2
BS00003596	3B	10.1
BS00011806	3B	10.7
BS00012127	3B	11.6
BS00010844	3B	11.6
BS00011438	3B	11.6
BS00011373	3B	11.6
BS00026471	3B	12.1
BS00009839	3B	12.1
BS00004108	3B	12.1
BS00023188	3B	12.1
BS00009393	3B	13.8
BS00004074	3B	13.8
BS00067242	3B	14.2
BS00011277	3B	17.1
BS00011966	3B	19.6
BS00022315	3B	26.9
BS00011551	3B	26.9
BS00011596	3B	26.9
BS00070456	3B	26.9
BS00070826	3B	27.2
BS00003902	3B	27.2
BS00022048	3B	29.2
BS00010332	3B	30.2
BS00009513	3B	31.8
BS00022961	3B	36.1
BS00022242	3B	36.1
BS00076248	3B	36.2
BS00063036	3B	36.5
BS00022741	3B	36.6
BS00011243	3B	37.2
BS00010778	3B	38.3
BS00010060	3B	38.3
BS00010396	3B	38.3
BS00023037	3B	39.2
BS00022072	3B	39.2
BS00060255	3B	39.5
BS00023191	3B	39.8
BS00003864	3B	40.2
BS00010818	3B	40.2
BS00011570	3B	40.6
BS00023120	3B	40.7
BS00023091	3B	40.7
BS00023227	3B	40.7
BS00022415	3B	40.7
BS00023074	3B	40.7
BS00106922	3B	41.3
BS00011064	3B	41.3
BS00010795	3B	41.3
BS00010881	3B	41.3
BS00015306	3B	41.3
BS00010826	3B	41.3
BS00019018	3B	41.3
BS00003708	3B	41.3
BS00022078	3B	41.8
BS00023121	3B	41.8
BS00074287	3B	41.9
BS00034364	3B	42
BS00070697	3B	42
BS00060014	3B	42.5
BS00022453	3B	42.5
BS00049639	3B	42.5
BS00022774	3B	42.9
BS00039735	3B	43.2
BS00009337	3B	43.2
BS00043730	3B	43.2
BS00010324	3B	43.8
BS00012080	3B	43.8
BS00010715	3B	43.8
BS00039734	3B	43.8
BS00022728	3B	43.8
BS00009990	3B	44.6
BS00011022	3B	45
BS00010681	3B	45
BS00022122	3B	45.1
BS00009411	3B	45.7
BS00089954	3B	46.1
BS00060073	3B	46.1
BS00022283	3B	46.1
BS00030580	3B	46.1
BS00066467	3B	46.1
BS00094710	3B	46.1
BS00080597	3B	46.1
BS00066466	3B	46.1
BS00009651	3B	46.8
BS00015099	3B	46.8
BS00022732	3B	46.8
BS00011869	3B	46.8
BS00062722	3B	46.8
BS00089166	3B	46.8
BS00066058	3B	46.8
BS00067585	3B	46.8
BS00024783	3B	46.8
BS00035134	3B	47
BS00022792	3B	47.1
BS00022474	3B	47.2
BS00022440	3B	47.6
BS00022051	3B	47.7
BS00000793	3B	47.8
BS00009579	3B	48.9
BS00078221	3B	49
BS00010083	3B	49.5
BS00022316	3B	52.5
BS00023030	3B	52.7
BS00009701	3B	52.7
BS00063482	3B	53.1
BS00020861	3B	53.1
BS00001242	3B	53.1
BS00017577	3B	53.1
BS00010316	3B	54.7
BS00009549	3B	55
BS00022939	3B	55
BS00040001	3B	55.3
BS00000978	3B	55.6
BS00022512	3B	55.7
BS00069132	3B	56
BS00023190	3B	56.4
BS00047205	3B	56.4
BS00022826	3B	57.4
BS00022021	3B	58.1
BS00022025	3B	58.3
BS00022039	3B	58.3
barc229-2	3B	60.8
gwm383	3B	61.3
BS00059417	3B	62.6
BS00059416	3B	62.6
BS00022403	3B	64
BS00022245	3B	64.4
BS00097374	3B	64.6
BS00030651	3B	76.1
BS00021978	3B	79
BS00022861	3B	81.3
BS00022428	3B	82.4
BS00054850	3B	83.3
BS00070210	3B	83.3
BS00024883	3B	85.1
BS00023017	3B	85.7
BS00056737	3B	85.7
BS00068948	3B	86.4
BS00071597	3B	92.5
BS00021967	3B	96.1
BS00048661	3B	96.3
BS00048659	3B	96.3
BS00022441	3B	96.6
BS00062859	3B	108.1
BS00074624	3B	108.1
BS00071183	3B	108.7
BS00079029	3B	108.7
BS00074345	3B	126.7
BS00022715	3B	134.9
BS00022212	3D	0
IS00038270	3D	0
BS00082501	3D	0
BS00022501	3D	0
BS00037276	3D	0
BS00011738	3D	0
BS00011395	3D	0
gwm3	3D	0
BS00067163	3D	0
IS00035796	3D	6.5
IS00015337	3D	6.5
IS00011012	3D	6.5
BS00098495	3D	8.9
BS00021919	3D	8.9
BS00003581	3D	8.9
BS00003688	3D	8.9
BS00021850	3D	8.9
IS00028058	3D	16.9
BS00048620	4A	0
BS00043286	4A	0
BS00003914	4A	0
BS00064269	4A	0
BS00023110	4A	0
BS00035122	4A	0
BS00065863	4A	3.4
BS00003776	4A	7
BS00001207	4A	10.8
BS00068885	4A	11.7
BS00065607	4A	13.8
BS00043200	4A	17.1
BS00036493	4A	17.3
BS00022125	4A	19.6
BS00011173	4A	20.6
BS00022015	4A	25.7
BS00022189	4A	25.8
wmc491	4A	26.3
BS00035322	4A	26.3
BS00001241	4A	27.7
BS00009974	4A	27.7
BS00021736	4A	27.7
BS00011261	4A	28.4
BS00036472	4A	28.4
BS00011273	4A	29.3
BS00022816	4A	30.1
BS00022174	4A	30.1
BS00022964	4A	31.2
BS00010339	4A	32.6
BS00015312	4A	32.6
BS00049911	4A	34.8
BS00023031	4A	35.3
BS00022213	4A	35.3
BS00009492	4A	37.1
BS00010455	4A	37.1
BS00107766	4A	37.1
BS00019518	4A	37.1
BS00077716	4A	38.6
BS00099725	4A	43.3
BS00010216	4A	50
BS00003674	4A	51.4
BS00060097	4A	51.5
BS00076874	4A	52.2
BS00022418	4A	56.1
BS00011939	4A	63.1
BS00010582	4A	64.8
BS00088726	4A	67.1
BS00022837	4A	67.7
BS00018651	4A	72.8
BS00066891	4A	74.2
BS00101512	4A	75.7
BS00022829	4A	77
BS00023220	4A	80.6
BS00082763	4A	83.1
wmc262	4A	86.8
BS00021957	4A	87.2
BS00022395	4A	89.3
BS00021989	4A	91.9
BS00048067	4A	91.9
BS00060226	4A	91.9
BS00023219	4A	91.9
BS00097249	4A	91.9
BS00009882	4A	91.9
BS00010766	4A	91.9
BS00000346	4A	91.9
BS00009387	4A	91.9
BS00011583	4A	91.9
BS00100441	4A	91.9
BS00011623	4A	91.9
BS00076344	4A	91.9
BS00054025	4A	91.9
BS00063757	4A	91.9
BS00022771	4A	92.5
BS00021958	4A	92.5
BS00022929	4A	92.5
BS00022769	4A	92.5
BS00046903	4A	94.5
BS00010202	4A	97.9
BS00022932	4A	98.1
BS00023164	4A	98.5
BS00023007	4A	98.9
BS00010887	4A	100.9
BS00081698	4A	101.6
BS00022538	4A	103.7
BS00012880	4A	105.3
BS00110280	4A	105.6
BS00022414	4A	107.4
BS00022996	4A	107.4
BS00022546	4A	108.5
BS00064523	4A	115.2
BS00099983	4A	115.2
BS00003587	4A	118.6
BS00017912	4A	119.3
BS00022880	4A	121.3
BS00062676	4B	0
BS00040127	4B	0
BS00106142	4B	0
BS00022534	4B	0
BS00022118	4B	0
BS00063011	4B	0
BS00098838	4B	0
BS00065800	4B	0
BS00010235	4B	1.1
BS00011148	4B	1.1
BS00044374	4B	3.2
BS00015504	4B	3.7
BS00012107	4B	3.7
BS00010455	4B	3.7
BS00009426	4B	3.7
BS00011510	4B	3.7
BS00010115	4B	3.7
BS00064956	4B	7.1
BS00067242	4B	7.1
BS00022190	4B	7.1
BS00022154	4B	7.7
BS00011338	4B	7.8
BS00010830	4B	8.2
BS00022431	4B	9.6
BS00064537	4B	13.3
BS00073315	4B	15.4
BS00021984	4B	15.4
BS00038170	4B	15.4
BS00009672	4B	15.4
BS00003858	4B	15.4
BS00011085	4B	15.4
BS00021986	4B	15.4
BS00084070	4B	15.4
BS00023431	4B	16
BS00010374	4B	16
BS00011859	4B	16
BS00003646	4B	16
BS00009439	4B	16
BS00011851	4B	16
BS00018707	4B	16
BS00022258	4B	16.4
BS00022785	4B	16.4
BS00022859	4B	16.4
BS00094771	4B	18.3
BS00009915	4B	18.9
BS00022090	4B	19.6
BS00022194	4B	19.6
BS00022646	4B	19.6
BS00022576	4B	19.6
BS00003765	4B	22.6
BS00022653	4B	22.9
BS00022136	4B	22.9
BS00011040	4B	23
BS00022364	4B	23.1
BS00074787	4B	23.6
BS00106143	4B	23.6
BS00076033	4B	23.6
barc163	4B	23.6
BS00020575	4B	23.6
BS00017892	4B	23.6
BS00049964	4B	23.6
BS00009774	4B	23.6
BS00010409	4B	23.6
BS00021752	4B	23.6
BS00010067	4B	23.6
BS00003759	4B	23.6
BS00022582	4B	24
BS00042105	4B	24.2
BS00009272	4B	24.9
BS00023035	4B	26.8
BS00011336	4B	26.8
BS00009342	4B	26.8
BS00004407	4B	26.8
BS00012006	4B	28.7
BS00100151	4B	29.4
BS00023179	4B	30.5
BS00022466	4B	32
BS00022527	4B	36.9
BS00073758	4B	39.1
BS00022808	4B	41.2
BS00022055	4B	42.1
BS00022018	4B	42.1
BS00089401	4B	42.4
BS00094252	4B	43
BS00022793	4B	44.6
BS00040517	4B	44.7
BS00010015	4B	44.7
BS00022462	4B	45.2
BS00003704	4B	46
BS00023051	4B	47.1
BS00023204	4B	47.1
BS00023024	4B	49.7
BS00022366	4B	49.7
BS00008627	4B	78.5
BS00001953	4B	102.2
BS00102783	4D	0
BS00022283	4D	0
BS99999994	4D	0
BS00022659	4D	0
BS00067452	4D	0
BS99999988	4D	0
BS99999953	4D	0
BS00018120	4D	2.7
BS99999951	4D	3.6
BS99999967	4D	4.3
BS00103682	4D	4.9
BS00023095	4D	4.9
BS00064002	4D	4.9
BS00023046	4D	4.9
BS00022436	4D	4.9
BS00023112	4D	4.9
BS00081724	4D	4.9
BS00047797	4D	4.9
BS00068013	4D	6.9
BS00023014	4D	37.3
BS00097623	5A	0
BS00078655	5A	0
IS00027559	5A	0
BS00031177	5A	0
BS00035750	5A	0
BS00035758	5A	0
BS00022680	5A	0
BS00004373	5A	0
BS00038972	5A	0
BS00046772	5A	0
BS00022906	5A	0
BS00105407	5A	0
BS00078654	5A	0
BS00022116	5A	0
BS00023008	5A	0
BS00022353	5A	0
BS00010218	5A	0
BS00021708	5A	0
BS00073173	5A	0
BS00084580	5A	0
BS00063075	5A	0.2
BS00023013	5A	1.1
BS00089357	5A	1.2
BS00063823	5A	1.2
BS00041217	5A	1.3
BS00034304	5A	2
BS00034303	5A	2
BS00063425	5A	2.1
BS00021963	5A	3.5
BS00022034	5A	4.7
BS00022500	5A	4.7
BS00110139	5A	5.3
BS00011278	5A	5.3
BS00005311	5A	5.3
BS00003696	5A	5.3
BS00000645	5A	5.3
BS00009369	5A	5.3
BS00034704	5A	5.3
BS00021939	5A	5.4
BS00023532	5A	5.7
BS00099534	5A	5.7
BS00070270	5A	5.7
BS00069414	5A	5.7
BS00065693	5A	5.7
BS00022987	5A	5.9
BS00021801	5A	5.9
BS00058591	5A	7.6
BS00000373	5A	9
BS00022974	5A	9.6
BS00063818	5A	9.7
BS00070260	5A	10.4
BS00021953	5A	10.7
BS00015653	5A	10.7
BS00009484	5A	10.7
BS00063817	5A	12.9
BS00100108	5A	14.7
BS00022191	5A	15.4
BS00084005	5A	17.5
BS00022495	5A	17.6
BS00043299	5A	18.7
BS00003746	5A	19.4
BS00010275	5A	19.4
BS00109299	5A	19.7
BS00009531	5A	19.77
BS00095451	5A	22.9
BS00009658	5A	22.97
BS00000435	5A	22.97
BS00011276	5A	25.47
BS00021703	5A	27
BS00022818	5A	27.8
BS00022817	5A	27.8
BS00023076	5A	28
BS00011318	5A	28.7
BS00064980	5A	28.7
BS00010966	5A	28.7
BS00066143	5A	28.7
BS00000648	5A	28.7
BS00022762	5A	28.7
BS00009789	5A	28.7
BS00022761	5A	28.8
BS00022535	5A	29.2
BS00022936	5A	29.6
BS00075815	5A	30.5
BS00011890	5A	33.1
BS00029413	5A	34.4
BS00055981	5A	34.4
BS00021678	5A	34.4
BS00011235	5A	34.4
BS00022457	5A	34.4
BS00021669	5A	34.5
BS00079069	5A	34.6
BS00022215	5A	35.8
BS00077855	5A	39.6
BS00077858	5A	39.6
BS00021955	5A	40.3
BS00011227	5A	41.6
BS00001735	5A	41.6
BS00097996	5A	42.5
BS00022994	5A	46.1
BS00022644	5A	46.1
BS00022069	5A	46.1
BS00022893	5A	46.1
BS00022638	5A	46.1
BS00022071	5A	47.6
BS00009378	5A	48.34
BS00023016	5A	49.3
BS00011360	5A	50.7
BS00011605	5A	50.7
BS00018510	5A	50.7
BS00010702	5A	50.7
BS00010757	5A	50.7
BS00071402	5A	50.7
BS00021942	5A	50.7
BS00097986	5A	50.7
BS00010882	5A	50.7
BS00011298	5A	50.7
BS00031117	5A	51.4
BS00054733	5A	52.7
BS00041063	5A	57.5
BS00022128	5A	57.5
BS00105208	5A	62.9
BS00074855	5A	62.9
BS00022378	5A	62.9
BS00022753	5A	62.9
BS00075595	5A	62.9
BS00022754	5A	62.9
BS00026916	5A	62.9
BS00022205	5A	63.3
BS00069738	5A	64.2
BS00022891	5A	65.1
BS00043676	5A	65.1
BS00069408	5A	65.1
BS00055102	5A	65.1
BS00063164	5A	68.4
BS00022838	5A	71.7
BS00022299	5A	72
BS00028802	5A	72.7
BS00075379	5A	72.7
BS00023070	5A	73.5
BS00026513	5A	75.2
BS00106118	5A	79.4
BS00022864	5A	83.5
BS00011846	5A	83.5
BS00077936	5A	83.5
BS00022028	5A	87.5
BS00021901	5A	104
BS00076782	5B	0
BS00010573	5B	0
BS00011480	5B	0
gwm234	5B	0
BS00022525	5B	0
BS00015136	5B	0
BS00022602	5B	0
BS00022115	5B	0
BS00022336	5B	0
BS00009264	5B	0
BS00003739	5B	0
BS00021952	5B	0
BS00010153	5B	0
BS00021732	5B	0
BS00011495	5B	0
BS00034658	5B	0
BS00021972	5B	1.9
BS00106043	5B	1.9
BS00065729	5B	1.9
BS00018917	5B	1.9
BS00022773	5B	1.9
BS00022107	5B	2.6
BS00023072	5B	5.4
BS00023226	5B	6.7
BS00040784	5B	9.5
BS00011465	5B	9.5
BS00010679	5B	9.5
BS00061054	5B	9.5
BS00022086	5B	9.5
BS00022103	5B	9.5
BS00022293	5B	9.5
BS00022662	5B	9.5
BS00022663	5B	9.5
BS00023132	5B	9.5
BS00022652	5B	9.5
BS00023803	5B	9.5
BS00023161	5B	10.2
BS00007315	5B	10.2
BS00002208	5B	10.2
BS00009789	5B	10.5
BS00031991	5B	10.8
BS00016286	5B	10.99
BS00023180	5B	11.3
BS00022151	5B	11.5
BS00003876	5B	11.7
BS00089969	5B	11.7
BS00022555	5B	12.2
BS00074804	5B	12.6
BS00003705	5B	12.6
BS00108019	5B	12.6
BS00070507	5B	13.3
BS00026055	5B	13.9
BS00010491	5B	15
BS00066290	5B	15.5
BS00084528	5B	18.7
BS00047751	5B	20.6
BS00010292	5B	20.6
BS00011558	5B	20.6
BS00010953	5B	20.6
BS00011931	5B	20.6
BS00011006	5B	20.6
BS00009931	5B	20.6
BS00021869	5B	20.6
BS00011635	5B	20.6
BS00010581	5B	20.6
BS00010124	5B	20.6
BS00011474	5B	20.6
BS00010044	5B	20.6
BS00011108	5B	20.6
BS00011946	5B	20.6
BS00010301	5B	20.6
BS00010033	5B	20.6
BS00023078	5B	20.6
BS00038994	5B	20.6
BS00014954	5B	21.2
BS00064661	5B	21.2
BS00010636	5B	21.2
BS00010542	5B	21.2
BS00010017	5B	21.2
BS00077666	5B	21.2
BS00010341	5B	21.2
BS00010532	5B	21.2
BS00010952	5B	21.2
BS00009851	5B	21.2
BS00009589	5B	21.2
BS00010886	5B	21.2
BS00012035	5B	21.2
BS00010631	5B	21.2
BS00010720	5B	21.2
BS00003736	5B	21.2
BS00065697	5B	21.4
BS00009366	5B	22.1
BS00095388	5B	22.5
BS00023096	5B	22.5
BS00022600	5B	23.1
BS00022063	5B	24.9
BS00072020	5B	24.9
BS00069601	5B	24.9
BS00014912	5B	25.1
IS00037384	5B	25.7
BS00064198	5B	25.9
BS00063406	5B	25.9
BS00000865	5B	26.3
BS00022999	5B	27.2
BS00075815	5B	27.2
BS00003879	5B	27.2
BS00010863	5B	27.2
BS00010366	5B	27.2
BS00023163	5B	27.2
BS00079069	5B	27.2
BS00010590	5B	28.8
BS00015089	5B	29.1
BS00022918	5B	32.2
BS00060341	5B	32.5
BS00023216	5B	33.2
BS00073458	5B	33.6
BS00044388	5B	36.1
BS00000592	5B	36.1
BS00073015	5B	36.7
BS00003637	5B	36.9
BS00012038	5B	36.9
BS00066345	5B	36.9
BS00068805	5B	37
BS00109560	5B	37.3
BS00008767	5B	37.6
BS00003770	5B	38.2
BS00003904	5B	38.2
BS00036667	5B	38.2
BS00009443	5B	38.2
BS00023174	5B	38.5
BS00031746	5B	38.5
BS00003715	5B	39
BS00022780	5B	39.1
BS00022400	5B	39.1
BS00022963	5B	39.1
BS00004427	5B	39.5
BS00003565	5B	39.5
BS00011514	5B	39.5
BS00003615	5B	39.6
BS00074083	5B	39.7
BS00077690	5B	41
BS00064344	5B	41
BS00010616	5B	41
BS00035631	5B	41
BS00049213	5B	41
BS00094742	5B	41
BS00010287	5B	41
BS00018073	5B	41
BS00011049	5B	41
BS00009816	5B	41
BS00011282	5B	41
BS00022673	5B	41
BS00080474	5B	41
BS00003592	5B	41
BS00010802	5B	41
BS00009531	5B	42.15
BS00023064	5B	42.8
BS00011183	5B	43.6
BS00023127	5B	43.9
BS00022921	5B	45
BS00003655	5B	49.2
BS00009378	5B	49.2
BS00099367	5B	51.6
BS00098292	5B	51.9
BS00022065	5B	52.1
BS00022198	5B	52.3
BS00022852	5B	52.3
BS00021671	5B	52.9
BS00049997	5B	54.9
BS00004296	5B	55.1
BS00057851	5B	55.1
BS00060575	5B	58.5
BS00030047	5B	58.5
BS00025795	5B	58.5
BS00022433	5B	59.5
BS00022990	5B	59.5
BS00022991	5B	59.5
BS00022899	5B	62.2
BS00022477	5B	62.5
BS00022231	5B	62.7
BS00050047	5B	64.2
BS00023171	5B	67.4
BS00098520	5B	67.5
BS00021948	5B	71.8
BS00062409	5B	72.5
BS00039874	5B	73
BS00062972	5B	73
BS00022755	5B	75.5
BS00028197	5B	75.5
BS00003586	5B	75.5
BS00018740	5B	76.1
BS00011633	5B	76.1
BS00022405	5B	77.6
BS00081207	5B	80.7
BS00023057	5B	80.7
BS00069417	5B	82
BS00098432	5B	99.6
IS00050100	5B	100.9
BS00099534	5B	118.1
IS00034039	5D	0
IS00037384	5D	0
IS00011768	5D	0
IS00072473	5D	0
BS00074877	5D	0
BS00023103	5D	0
BS00064691	5D	0
BS00021901	5D	4
BS00067650	5D	11.7
IS00007100	5D	16
IS00034930	5D	27.5
BS00022291	5D	28.1
IS00073597	5D	28.1
BS00022850	5D	28.1
IS00010783	5D	28.1
BS00022559	5D	29.6
BS00075107	5D	30.5
IS00007463	5D	30.5
IS00028714	5D	30.5
IS00010966	5D	30.9
BS00011072	5D	32.4
BS00022688	5D	32.5
BS00022157	5D	32.5
IS00029200	5D	32.5
BS00022267	5D	32.5
BS00069381	5D	32.5
IS00032656	5D	32.5
IS00009119	5D	32.5
BS00075368	5D	32.5
IS00023137	5D	32.5
IS00070009	5D	32.5
BS00022537	5D	32.5
IS00028128	5D	32.5
BS00013077	5D	32.5
BS00094909	5D	32.5
BS00011794	5D	33.1
BS00011469	5D	33.1
BS00011077	5D	33.1
BS00013935	5D	33.1
BS00011769	5D	33.1
BS00004065	5D	33.1
BS00009821	5D	33.1
IS00004361	5D	33.1
BS00055493	5D	33.1
BS00074353	5D	33.1
BS00003783	5D	33.1
BS00011829	5D	33.1
BS00021687	5D	33.1
BS00009287	5D	33.1
BS00029696	5D	33.2
IS00027440	5D	33.7
BS00032035	5D	34.4
BS00021731	5D	34.4
barc144	5D	34.4
BS00022036	5D	34.4
BS00065735	5D	34.4
BS00075233	5D	34.4
BS00003826	5D	35.1
IS00029283	5D	36.8
BS00012069	5D	39.7
BS00000622	5D	39.7
BS00021742	5D	39.7
IS00071746	5D	39.7
BS00010322	5D	39.7
BS00058709	5D	40.4
BS00023094	5D	40.4
BS00021991	5D	40.4
BS00036854	5D	40.4
BS00085191	5D	40.4
BS00022814	5D	40.4
BS00021708	5D	40.4
BS00029317	5D	40.4
BS00085194	5D	40.4
BS00022277	5D	40.4
BS00022570	5D	40.4
IS00028180	5D	40.5
BS00041246	5D	40.5
BS00029316	5D	41
IS00017189	5D	47.5
BS00083630	6A	0
BS00037003	6A	0
BS00022637	6A	0
BS00022938	6A	0
BS00011445	6A	0
BS00011125	6A	0
BS00009514	6A	0
BS00094998	6A	0
BS00010922	6A	0
BS00011642	6A	0
BS00023115	6A	0
BS00022926	6A	1.3
BS00023192	6A	3.5
BS00023140	6A	6.9
BS00010600	6A	7
BS00083385	6A	9.1
BS00022660	6A	10.3
BS00022951	6A	10.7
BS00022292	6A	10.7
BS00085980	6A	10.9
BS00009584	6A	12.2
BS00009782	6A	12.2
BS00009746	6A	12.2
BS00010933	6A	12.2
BS00009729	6A	12.2
BS00081386	6A	12.2
BS00093964	6A	12.2
BS00009759	6A	12.2
BS00011131	6A	12.2
BS00012414	6A	12.2
BS00009331	6A	12.2
BS00009664	6A	12.2
BS00010360	6A	12.2
BS00003635	6A	12.2
BS00003861	6A	12.2
BS00012150	6A	12.2
BS00003632	6A	12.2
BS00010401	6A	12.2
BS00011010	6A	12.2
BS00023086	6A	19.3
BS00105466	6A	20.4
BS00031178	6A	21.9
BS00001037	6A	22.2
BS00009376	6A	23
BS00015710	6A	23
BS00077487	6A	24.9
BS00066438	6A	26.9
BS00021999	6A	26.9
BS00022947	6A	26.9
BS00054054	6A	27.5
BS00030998	6A	27.5
BS00067619	6A	27.5
BS00022553	6A	27.5
BS00022057	6A	27.5
BS00066522	6A	27.5
BS00011115	6A	28.7
BS00010850	6A	29.4
BS00010441	6A	29.4
BS00003881	6A	29.4
BS00021765	6A	29.4
BS00010811	6A	29.4
BS00022894	6A	29.8
BS00022605	6A	29.8
BS00022913	6A	29.8
BS00023089	6A	30
BS00023119	6A	30
BS00023092	6A	30
BS00023183	6A	30
BS00078715	6A	30
BS00022892	6A	30
BS00024191	6A	30
BS00065079	6A	30
BS00064632	6A	30
BS00023440	6A	30
BS00041481	6A	30
BS00072945	6A	30
BS00074115	6A	30
BS00010749	6A	31.2
barc171	6A	31.2
barc107	6A	31.2
BS00072146	6A	31.2
BS00013851	6A	31.2
BS00022628	6A	32
BS00005019	6A	32
BS00010221	6A	32
BS00011122	6A	32
BS00014317	6A	32
BS00009871	6A	32
BS00011789	6A	32
BS00010872	6A	32
BS00011265	6A	32
BS00010497	6A	32
BS00010576	6A	32
BS00009319	6A	32
BS00014117	6A	32
BS00001132	6A	32
BS00009783	6A	32
BS00003581	6A	32
BS00011982	6A	32
BS00010730	6A	32
BS00014510	6A	32
BS00010715	6A	32
BS00073872	6A	32
BS00084250	6A	32
BS00084251	6A	32
BS00072216	6A	32.2
BS00073059	6A	32.2
BS00022613	6A	32.3
BS00003616	6A	32.7
BS00022836	6A	32.9
BS00023033	6A	33.1
BS00061296	6A	34
BS00003877	6A	34
BS00011696	6A	34
BS00003676	6A	34
psp3152	6A	34
BS00019008	6A	34
BS00010780	6A	34
BS00012028	6A	34
BS00003916	6A	34
BS00010586	6A	34
BS00001405	6A	34
BS00011450	6A	34
BS00002205	6A	34.3
BS00022840	6A	34.5
BS00022592	6A	35.5
BS00063959	6A	35.5
BS00063470	6A	35.5
BS00022489	6A	35.5
gwm570	6A	37.3
BS00021961	6A	37.9
BS00035914	6A	37.9
BS00021965	6A	37.9
BS00078124	6A	37.9
BS00010129	6A	37.9
BS00011404	6A	37.9
BS00010326	6A	37.9
BS00011578	6A	37.9
BS00010526	6A	37.9
BS00012046	6A	37.9
BS00022095	6A	37.9
BS00077039	6A	37.9
BS00003818	6A	37.9
BS00011962	6A	37.9
BS00022953	6A	37.9
BS00078678	6A	37.9
BS00022517	6A	37.9
BS00022372	6A	37.9
BS00021704	6A	37.9
BS00003723	6A	37.9
BS00029954	6A	37.9
BS00023088	6A	37.9
BS00010408	6A	38.6
BS00003958	6A	39.2
BS00009314	6A	39.2
BS00011376	6A	39.2
BS00009300	6A	39.2
BS00021770	6A	39.2
BS00009351	6A	39.2
BS00087997	6A	40.7
BS00093844	6A	43
BS00022729	6A	43
BS00090829	6A	43
BS00022634	6A	43
BS00003488	6A	43
BS00023111	6A	43
BS00023199	6A	52.1
BS00022786	6A	64.2
[truncated: 499 more rows]
